# Supplementary material for: Helicobacter pylori Diagnostic Testing Accuracy in a High-Prevalence Native American Population of Northern Arizona
Source: Microorganisms. 2025 Aug 18;13(8):1920. doi: 10.3390/microorganisms13081920 (PMC12388262; doi:10.3390/microorganisms13081920)
Supplement: Supplementary file 1 [file microorganisms-13-01920-s001.zip]

Archive with 1 entries (1 files):
- microorganisms-3722795-supplementary.pdf
